# Supplementary material for: Time series modeling of pertussis incidence in China from 2004 to 2018 with a novel wavelet based SARIMA-NAR hybrid model
Source: PLoS One. 2018 Dec 26;13(12):e0208404. doi: 10.1371/journal.pone.0208404 (PMC6306235; doi:10.1371/journal.pone.0208404)
Supplement: S1 Table — (XLSX) [file pone.0208404.s006.xlsx]

## Sheet: Sheet1
S1 Table. Time series of monthly pertussis notified cases in China from January 2004 to May 2018.
data	incidence	number series
01-2004	106	1
02-2004	274	2
03-2004	405	3
04-2004	452	4
05-2004	630	5
06-2004	609	6
07-2004	713	7
08-2004	687	8
09-2004	366	9
10-2004	202	10
11-2004	200	11
12-2004	232	12
01-2005	163	13
02-2005	137	14
03-2005	372	15
04-2005	395	16
05-2005	454	17
06-2005	531	18
07-2005	592	19
08-2005	583	20
09-2005	285	21
10-2005	142	22
11-2005	182	23
12-2005	222	24
01-2006	81	25
02-2006	129	26
03-2006	212	27
04-2006	221	28
05-2006	331	29
06-2006	351	30
07-2006	348	31
08-2006	381	32
09-2006	196	33
10-2006	91	34
11-2006	112	35
12-2006	200	36
01-2007	109	37
02-2007	154	38
03-2007	268	39
04-2007	222	40
05-2007	288	41
06-2007	356	42
07-2007	435	43
08-2007	448	44
09-2007	200	45
10-2007	128	46
11-2007	140	47
12-2007	231	48
01-2008	131	49
02-2008	146	50
03-2008	238	51
04-2008	265	52
05-2008	303	53
06-2008	289	54
07-2008	272	55
08-2008	239	56
09-2008	360	57
10-2008	66	58
11-2008	67	59
12-2008	125	60
01-2009	57	61
02-2009	100	62
03-2009	113	63
04-2009	114	64
05-2009	177	65
06-2009	206	66
07-2009	269	67
08-2009	266	68
09-2009	114	69
10-2009	77	70
11-2009	55	71
12-2009	93	72
01-2010	88	73
02-2010	78	74
03-2010	128	75
04-2010	138	76
05-2010	190	77
06-2010	214	78
07-2010	256	79
08-2010	281	80
09-2010	150	81
10-2010	109	82
11-2010	95	83
12-2010	109	84
01-2011	99	85
02-2011	123	86
03-2011	207	87
04-2011	213	88
05-2011	311	89
06-2011	289	90
07-2011	318	91
08-2011	350	92
09-2011	216	93
10-2011	131	94
11-2011	161	95
12-2011	173	96
01-2012	132	97
02-2012	229	98
03-2012	270	99
04-2012	242	100
05-2012	244	101
06-2012	254	102
07-2012	251	103
08-2012	282	104
09-2012	133	105
10-2012	87	106
11-2012	77	107
12-2012	85	108
01-2013	104	109
02-2013	105	110
03-2013	144	111
04-2013	115	112
05-2013	134	113
06-2013	149	114
07-2013	241	115
08-2013	255	116
09-2013	159	117
10-2013	105	118
11-2013	106	119
12-2013	136	120
01-2014	109	121
02-2014	108	122
03-2014	164	123
04-2014	156	124
05-2014	231	125
06-2014	315	126
07-2014	418	127
08-2014	574	128
09-2014	471	129
10-2014	308	130
11-2014	292	131
12-2014	298	132
01-2015	275	133
02-2015	315	134
03-2015	498	135
04-2015	507	136
05-2015	573	137
06-2015	723	138
07-2015	877	139
08-2015	999	140
09-2015	763	141
10-2015	466	142
11-2015	377	143
12-2015	446	144
01-2016	332	145
02-2016	384	146
03-2016	527	147
04-2016	433	148
05-2016	444	149
06-2016	476	150
07-2016	581	151
08-2016	711	152
09-2016	545	153
10-2016	374	154
11-2016	410	155
12-2016	466	156
01-2017	413	157
02-2017	488	158
03-2017	748	159
04-2017	608	160
05-2017	861	161
06-2017	1051	162
07-2017	1224	163
08-2017	1605	164
09-2017	1257	165
10-2017	869	166
11-2017	791	167
12-2017	627	168
01-2018	649	169
02-2018	743	170
03-2018	1602	171
04-2018	1758	172
05-2018	1764	173
